# Supplementary material for: Phthalate Esters in Tap Water, Southern Thailand: Daily Exposure and Cumulative Health Risk in Infants, Lactating Mothers, Pregnant and Nonpregnant Women
Source: Int J Environ Res Public Health. 2022 Feb 15;19(4):2187. doi: 10.3390/ijerph19042187 (PMC8871872; doi:10.3390/ijerph19042187)
Supplement: Supplementary file 1 [file ijerph-19-02187-s001.zip]

Archive with 1 entries (1 files):
- ijerph-1549962-supplementary.pdf
